# Supplementary material for: New combinations in Odontostemma (Caryophyllaceae)
Source: PhytoKeys. 2016 Jun 2;(63):77–97. doi: 10.3897/phytokeys.63.8181 (PMC4956930; doi:10.3897/phytokeys.63.8181)
Supplement: XML Treatment for Odontostemma [file phytokeys.63.8181-treatment1.xml]

<!DOCTYPE tp:taxon-treatment
  PUBLIC "-//TaxonX//DTD Taxonomic Treatment Publishing DTD v0 20100105//EN" "tax-treatment-NSO.dtd">
<tp:taxon-treatment xmlns:tp="http://www.plazi.org/taxpub"><tp:treatment-meta><kwd-group><label>Taxon classification</label><kwd><named-content content-type="kingdom">Plantae</named-content></kwd><kwd><named-content content-type="order">Caryophyllales</named-content></kwd><kwd><named-content content-type="family">Caryophyllaceae</named-content></kwd></kwd-group><mixed-citation publication-type="journal"><person-group><name><surname>Rabeler</surname><given-names>Richard K.</given-names></name><name><surname>Wagner</surname><given-names>Warren L.</given-names></name></person-group><article-title>New combinations in <italic><tp:taxon-name><tp:taxon-name-part taxon-name-part-type="genus">Odontostemma</tp:taxon-name-part></tp:taxon-name></italic> (<tp:taxon-name><tp:taxon-name-part taxon-name-part-type="family">Caryophyllaceae</tp:taxon-name-part></tp:taxon-name>)</article-title><source>PhytoKeys</source><day>2</day><month>6</month><year>2016</year><volume>2016</volume><issue>63</issue><fpage>77</fpage><lpage>97</lpage><pub-id pub-id-type="doi">10.3897/phytokeys.63.8181</pub-id></mixed-citation></tp:treatment-meta><tp:nomenclature><tp:taxon-name>
            <tp:taxon-name-part taxon-name-part-type="genus">Odontostemma</tp:taxon-name-part>
          </tp:taxon-name><tp:taxon-authority>Benth. ex G. Don</tp:taxon-authority><tp:nomenclature-citation-list><tp:nomenclature-citation><tp:taxon-name>
                <tp:taxon-name-part taxon-name-part-type="genus">Odontostemma</tp:taxon-name-part>
              </tp:taxon-name><comment>Benth. ex G. Don, Gen. Hist. 1: 449. 1831</comment></tp:nomenclature-citation><tp:nomenclature-citation><tp:taxon-name>
                <tp:taxon-name-part taxon-name-part-type="genus">Arenaria</tp:taxon-name-part> <tp:taxon-name-part taxon-name-part-type="infraspecific-rank">subg.</tp:taxon-name-part> <tp:taxon-name-part taxon-name-part-type="subgenus">Odontostemma</tp:taxon-name-part></tp:taxon-name><comment>(Benth. ex G. Don) F.N. Williams, Bull. Herb. Boissier 3: 603. 1895.</comment></tp:nomenclature-citation><tp:nomenclature-citation><tp:taxon-name>
                <tp:taxon-name-part taxon-name-part-type="genus">Gooringia</tp:taxon-name-part>
              </tp:taxon-name><comment>F.N. Williams, Bull. Herb. Boissier 5: 530. 1897.</comment></tp:nomenclature-citation></tp:nomenclature-citation-list></tp:nomenclature><tp:treatment-sec sec-type="material"><title>Type.</title><p>
            <italic><tp:taxon-name><tp:taxon-name-part taxon-name-part-type="genus">Odontostemma</tp:taxon-name-part> <tp:taxon-name-part taxon-name-part-type="species">glandulosum</tp:taxon-name-part></tp:taxon-name></italic> Benth. ex G. Don, Gen. Hist. 1: 449. 1831</p></tp:treatment-sec><tp:treatment-sec sec-type="description"><title>Description.</title><p>Herbs annual, biennial, or perennial, diffuse, not pulvinate. Leaf blades linear to ovate, rarely subulate. Inflorescences cymose, terminal or sometimes axillary, the flowers often borne on long pedicels. Sepals often curved outward distally, often saccate, veins inconspicuous, margin membranous, apex truncate or acute. Petals usually longer than sepals (sometimes shorter, when cleistogamous flowers present), apex emarginate or shallowly bifid or toothed. Styles 2, seldom 3 [4(5) in <italic><tp:taxon-name><tp:taxon-name-part taxon-name-part-type="genus">Odontostemma</tp:taxon-name-part> <tp:taxon-name-part taxon-name-part-type="species">weissianum</tp:taxon-name-part></tp:taxon-name></italic>]. Seeds often inflated, roughened, without reticulate striations.</p><p>About 65 species: Asia; 59 species (57 endemic) in China.</p><!--PageBreak--></tp:treatment-sec></tp:taxon-treatment>
