# Supplementary material for: New combinations in Odontostemma (Caryophyllaceae)
Source: PhytoKeys. 2016 Jun 2;(63):77–97. doi: 10.3897/phytokeys.63.8181 (PMC4956930; doi:10.3897/phytokeys.63.8181)
Supplement: XML Treatment for Odontostemma inornatum [file phytokeys.63.8181-treatment15.xml]

<!DOCTYPE tp:taxon-treatment
  PUBLIC "-//TaxonX//DTD Taxonomic Treatment Publishing DTD v0 20100105//EN" "tax-treatment-NSO.dtd">
<tp:taxon-treatment xmlns:tp="http://www.plazi.org/taxpub"><tp:treatment-meta><kwd-group><label>Taxon classification</label><kwd><named-content content-type="kingdom">Plantae</named-content></kwd><kwd><named-content content-type="order">Caryophyllales</named-content></kwd><kwd><named-content content-type="family">Caryophyllaceae</named-content></kwd></kwd-group><mixed-citation publication-type="journal"><person-group><name><surname>Rabeler</surname><given-names>Richard K.</given-names></name><name><surname>Wagner</surname><given-names>Warren L.</given-names></name></person-group><article-title>New combinations in <italic><tp:taxon-name><tp:taxon-name-part taxon-name-part-type="genus">Odontostemma</tp:taxon-name-part></tp:taxon-name></italic> (<tp:taxon-name><tp:taxon-name-part taxon-name-part-type="family">Caryophyllaceae</tp:taxon-name-part></tp:taxon-name>)</article-title><source>PhytoKeys</source><day>2</day><month>6</month><year>2016</year><volume>2016</volume><issue>63</issue><fpage>77</fpage><lpage>97</lpage><pub-id pub-id-type="doi">10.3897/phytokeys.63.8181</pub-id></mixed-citation></tp:treatment-meta><tp:nomenclature><tp:taxon-name>
              <tp:taxon-name-part taxon-name-part-type="genus">Odontostemma</tp:taxon-name-part>
              <tp:taxon-name-part taxon-name-part-type="species">inornatum</tp:taxon-name-part>
              <object-id xmlns:xlink="http://www.w3.org/1999/xlink" content-type="ipni" xlink:type="simple">urn:lsid:ipni.org:names:77155289-1</object-id>
            </tp:taxon-name><tp:taxon-authority>(W.W. Sm.) Rabeler &amp; W.L. Wagner</tp:taxon-authority><tp:taxon-status xmlns:xlink="http://www.w3.org/1999/xlink" xlink:type="simple">comb. nov.</tp:taxon-status><tp:nomenclature-citation-list><tp:nomenclature-citation><tp:taxon-name>
                  <tp:taxon-name-part taxon-name-part-type="genus">Arenaria</tp:taxon-name-part> <tp:taxon-name-part taxon-name-part-type="species">inornata</tp:taxon-name-part></tp:taxon-name><comment>W.W. Sm., Notes Roy. Bot. Gard. Edinburgh 11: 196. 1920.</comment></tp:nomenclature-citation></tp:nomenclature-citation-list></tp:nomenclature><tp:treatment-sec sec-type="material"><title>Type.</title><p>China: Yunnan: on boulders and ledges of cliffs, Mekong-Salween Divide, 3650 m, 28°12'N, July 1917, G. Forrest 14444 (holotype, E, E00313710; isotype K, K000723894).</p></tp:treatment-sec></tp:taxon-treatment>
