# Supplementary material for: New combinations in Odontostemma (Caryophyllaceae)
Source: PhytoKeys. 2016 Jun 2;(63):77–97. doi: 10.3897/phytokeys.63.8181 (PMC4956930; doi:10.3897/phytokeys.63.8181)
Supplement: XML Treatment for Odontostemma pseudostellaria [file phytokeys.63.8181-treatment43.xml]

<!DOCTYPE tp:taxon-treatment
  PUBLIC "-//TaxonX//DTD Taxonomic Treatment Publishing DTD v0 20100105//EN" "tax-treatment-NSO.dtd">
<tp:taxon-treatment xmlns:tp="http://www.plazi.org/taxpub"><tp:treatment-meta><kwd-group><label>Taxon classification</label><kwd><named-content content-type="kingdom">Plantae</named-content></kwd><kwd><named-content content-type="order">Caryophyllales</named-content></kwd><kwd><named-content content-type="family">Caryophyllaceae</named-content></kwd></kwd-group><mixed-citation publication-type="journal"><person-group><name><surname>Rabeler</surname><given-names>Richard K.</given-names></name><name><surname>Wagner</surname><given-names>Warren L.</given-names></name></person-group><article-title>New combinations in <italic><tp:taxon-name><tp:taxon-name-part taxon-name-part-type="genus">Odontostemma</tp:taxon-name-part></tp:taxon-name></italic> (<tp:taxon-name><tp:taxon-name-part taxon-name-part-type="family">Caryophyllaceae</tp:taxon-name-part></tp:taxon-name>)</article-title><source>PhytoKeys</source><day>2</day><month>6</month><year>2016</year><volume>2016</volume><issue>63</issue><fpage>77</fpage><lpage>97</lpage><pub-id pub-id-type="doi">10.3897/phytokeys.63.8181</pub-id></mixed-citation></tp:treatment-meta><tp:nomenclature><tp:taxon-name>
              <tp:taxon-name-part taxon-name-part-type="genus">Odontostemma</tp:taxon-name-part>
              <tp:taxon-name-part taxon-name-part-type="species">pseudostellaria</tp:taxon-name-part>
              <object-id xmlns:xlink="http://www.w3.org/1999/xlink" content-type="ipni" xlink:type="simple">urn:lsid:ipni.org:names:77155311-1</object-id>
            </tp:taxon-name><tp:taxon-authority>(C.Y. Wu, L.H. Zhou &amp; W.L. Wagner) Rabeler &amp; W.L. Wagner</tp:taxon-authority><tp:taxon-status xmlns:xlink="http://www.w3.org/1999/xlink" xlink:type="simple">comb. nov.</tp:taxon-status><tp:nomenclature-citation-list><tp:nomenclature-citation><tp:taxon-name>
                  <tp:taxon-name-part taxon-name-part-type="genus">Arenaria</tp:taxon-name-part> <tp:taxon-name-part taxon-name-part-type="species">pseudostellaria</tp:taxon-name-part></tp:taxon-name><comment>C.Y. Wu, L.H. Zhou &amp; W.L. Wagner, Fl. China 6: 59. 2001. <tp:taxon-name><tp:taxon-name-part taxon-name-part-type="genus">Arenaria</tp:taxon-name-part> <tp:taxon-name-part taxon-name-part-type="species">linearifolia</tp:taxon-name-part></tp:taxon-name> Franch., Pl. Delavay. 97. 1889, not Poiret (1804), nor Desvaux (1816); <tp:taxon-name><tp:taxon-name-part taxon-name-part-type="genus">Moehringia</tp:taxon-name-part> <tp:taxon-name-part taxon-name-part-type="species">linearifolia</tp:taxon-name-part></tp:taxon-name> (Franch.) F.N. Williams, J. Linn. Soc., Bot. 34: 437. 1899; <tp:taxon-name><tp:taxon-name-part taxon-name-part-type="genus">Moehringella</tp:taxon-name-part> <tp:taxon-name-part taxon-name-part-type="species">linearifolia</tp:taxon-name-part></tp:taxon-name> (Franch.) H. Neumayer, Verh. Zool.-Bot. Ges. Wien 73: 14. 1923.</comment></tp:nomenclature-citation></tp:nomenclature-citation-list></tp:nomenclature><tp:treatment-sec sec-type="material"><title>Type.</title><p>China: Yunnan: in woods, Fang-yang-tchang, above Mo-so-yn, 3000 m, 17 June 1887, P.J.M. Delavay 2899 (holotype, P, P04987073).</p></tp:treatment-sec></tp:taxon-treatment>
